# Supplementary material for: The Weight of Emotions: Childhood Obesity and Psychosocial Well-Being in Saudi Arabia
Source: Healthcare (Basel). 2025 Aug 29;13(17):2152. doi: 10.3390/healthcare13172152 (PMC12427818; doi:10.3390/healthcare13172152)
Supplement: Supplementary file 1 [file healthcare-13-02152-s001.zip]

Archive with 1 entries (1 files):
- healthcare-3731329-supplementary.pdf
